# Supplementary material for: High-Precision Colorimetric Sensing by Dynamic Tracking of Solvent Diffusion in Hollow-Sphere Photonic Crystals
Source: Research (Wash D C). 2022 May 6;2022:9813537. doi: 10.34133/2022/9813537 (PMC9107592; doi:10.34133/2022/9813537)
Supplement: Supplementary Materials — Figure S1: TEM image of (a) SiO2 colloidal particles and (b) SiO2@RF colloidal particles. Figure S2: larger scale TEM images of hollow RF spheres with diameters of (a) 210 nm, (b) 245 nm, and (c) 275 nm. Figure S3: the lightness coordinate of PC films during ethanol diffusion according to the Lab color space. Figure S4: the intensity signals during ethanol diffusion in PC films that were aged for 1 min (a), 5 min (b), 10 min (c), and 60 min (d) at 70°C. Figure S5: TEM images of (a–c) SiO2@RF with different shell thickness and (d–e) hollow RF spheres after etching the SiO2 core; (g–i) DRS patterns of ethanol diffusion process in PC films made from above hollow RF spheres. Figure S6: experimental and simulation time-dependent reflectance during the swelling step of DMSO in PCs. Figure S7: digital photos of PC films infiltrated by 1-pentanol, 1-hexanol, 1-heptanol, 1-octanol, 1,4-butanediol, and 1,3-butanediol. Table S1: the dielectric constant, viscosity, and refractive index of solvents. Table S2: the experimental and calculated wavelength shift caused by the swelling of different solvents. Only the change of RI was considered in the calculation. Video S1: diffusion of ethanol in hollow sphere photonic crystals recorded by a digital camera. Video S2: diffusion of ethanol in hollow sphere photonic crystals recorded by optical microscope. Video S3: diffusion of methanol in hollow sphere photonic crystals recorded by a digital camera. [file 9813537.f1.zip]

Archive with 4 entries (4 files):
- Supplemental Material.docx
- Video S1. Diffusion of ethanol recorded by camera.mp4
- Video S2. Diffusion of ethanol recorded by OM.mp4
- Video S3. Diffusion of methanol recorded by camera.mp4
